# Supplementary material for: Preclinical Characterization of Efficacy and Pharmacodynamic Properties of Finotonlimab, a Humanized Anti-PD-1 Monoclonal Antibody
Source: Pharmaceuticals (Basel). 2025 Mar 12;18(3):395. doi: 10.3390/ph18030395 (PMC11946465; doi:10.3390/ph18030395)
Supplement: Supplementary file 1 [file pharmaceuticals-18-00395-s001.zip]

Archive with 1 entries (1 files):
- pharmaceuticals-3496477-supplementary.pdf
